# Supplementary material for: Permissive underfeeding, cytokine profiles and outcomes in critically ill patients
Source: PLoS One. 2019 Jan 7;14(1):e0209669. doi: 10.1371/journal.pone.0209669 (PMC6322779; doi:10.1371/journal.pone.0209669)
Supplement: S1 File — Excel sheet with data related to the baseline characteristic Table 1, nutritional data Table 2, outcome data Table 3 and data related to the Fig 1. (XLSX) [file pone.0209669.s005.xlsx]

## Sheet: Cytokines
Patient study no	Rep_EGF1	Rep_EGF3	Rep_EGF5	Rep_EGF7	Rep_EGF14	Rep_EOTAXIN1	Rep_EOTAXIN3	Rep_EOTAXIN5	Rep_EOTAXIN7	Rep_EOTAXIN14	Rep_G_CSF1	Rep_G_CSF3	Rep_G_CSF5	Rep_G_CSF7	Rep_G_CSF14	Rep_GM_CSF1	Rep_GM_CSF3	Rep_GM_CSF5	Rep_GM_CSF7	Rep_GM_CSF14	Rep_IFNA21	Rep_IFNA23	Rep_IFNA25	Rep_IFNA27	Rep_IFNA214	Rep_IFNG1	Rep_IFNG3	Rep_IFNG5	Rep_IFNG7	Rep_IFNG14	Rep_IL_101	Rep_IL_103	Rep_IL_105	Rep_IL_107	Rep_IL_1014	Rep_IL_12P401	Rep_IL_12P403	Rep_IL_12P405	Rep_IL_12P407	Rep_IL_12P4014	Rep_IL_12P701	Rep_IL_12P703	Rep_IL_12P705	Rep_IL_12P707	Rep_IL_12P7014	Rep_IL_131	Rep_IL_133	Rep_IL_135	Rep_IL_137
1	37.62	37.62	31.55	#NULL!	#NULL!	750.06	750.06	568.8	#NULL!	#NULL!	97.83	97.83	713.27	#NULL!	#NULL!	25.16	25.16	43.75	#NULL!	#NULL!	23.93	23.93	35.78	#NULL!	#NULL!	153.83	153.83	197.82	#NULL!	#NULL!	18.14	18.14	40.57	#NULL!	#NULL!	13.67	13.67	17.69	#NULL!	#NULL!	3.92	3.92	1.57	#NULL!	#NULL!	0.02689	0.02689	0.0277922	#NULL!
2	132.29	118.13	115.2	29.26	95.4	257.59	288.46	170.11	248.06	323.02	295.8	1067	686.86	208.02	288.46	20.57	10.3	19.57	5.79	3.39	30.77	25.16	0.42	26.46	4.27	188.11	37.62	174.44	105.49	202.85	10.3	50.88	850.55	90.72	81.01	2.49	1.39	15.2	10.3	5.79	32.35	1.76	10.61	14.81	2.67	0.00818052	0.00859134	0.00901379	0.009457
3	99.07	410.19	132.29	335.44	636.95	113.76	357.2	238.88	238.88	361.72	170.11	88.47	50.88	26.46	60.67	1.72	3.92	1.08	0.93	1.94	10.3	2.45	0.0395971	0.15	0.78	561.69	678.28	527.47	713.27	1179	0.54	9.17	1.69	2.97	9.17	0.48	4.7	0.57	0.8	0.98	8.15	11.56	2.67	3.92	4.27	86.27	197.82	36.69	0.000338157
4	174.44	213.32	197.82	157.75	311.06	202.85	140.87	161.77	146.29	224.32	84.13	82.04	43.75	70.55	52.17	1.08	0.8	0.56	1.62	1.13	0.01	0.17	0.11	2.05	0.02	0.05	0.01	0.39	41.6	0.02	0.22	0.79	1.3	4.27	0.6	0.16	0.2	0.22	0.65	0.1	0.68	0.24	1.44	2.08	0.83	0.010358	0.0108347	0.0113221	0.0118314
5	274.31	274.31	78.01	410.19	221.52	97.83	232.94	230.03	270.88	183.44	5231	43.75	102.87	68.8	32.35	2.39	0.88	22.75	2.57	1.25	17.69	6.47	41.6	0.22	0.58	395	230.03	1809	431.34	153.83	88.47	165.89	105.49	70.55	5.2	0.16	0.0149806	2.83	0.07	0.18	2.36	1	3.92	1.11	1.23	0.000449219	0.000568221	0.000695416	0.00083007
6	74.19	#NULL!	#NULL!	74.19	33.18	277.78	#NULL!	#NULL!	277.78	132.29	39.56	#NULL!	#NULL!	39.56	62.21	2.06	#NULL!	#NULL!	2.06	1.55	2.93	#NULL!	#NULL!	2.93	0.06	151.91	#NULL!	#NULL!	151.91	157.75	50.88	#NULL!	#NULL!	50.88	30.77	39.56	#NULL!	#NULL!	39.56	39.56	1.87	#NULL!	#NULL!	1.87	0.86	29.26	#NULL!	#NULL!	29.26
7	140.87	375.63	248.06	695.55	495.33	238.88	230.03	267.5	323.02	292.11	21.64	59.16	8.64	6.47	7.26	0.47	2.61	0.65	0.75	0.75	0.04	0.07	0.04	0.11	0.08	12.94	274.31	0.287941	6.47	0.19	11.56	0.16	0.81	0.29	0.07	1.19	0.65	0.55	0.52	0.28	1.76	9.72	0.71	1.07	0.37	0.0157329	0.0163586	0.0169922	0.0176503
8	106.83	44.86	74.19	76.08	62.21	311.06	361.72	554.67	872.22	501.59	65.42	67.09	146.29	19.57	32.35	6.47	9.72	5.79	3.39	2.22	1.41	10.3	25.16	0.96	9.17	311.06	105.49	41.6	46.01	110.93	56.26	118.13	67.09	105.49	15.2	0.12	0.37	0.87	0.18	0.07	9.72	2.86	5.2	2.86	3.5	0.00200122	0.00220066	0.0024079	0.00262677
9	238.88	257.59	213.32	160.75	352.74	125.8	195.34	122.67	208.02	281.29	70.55	188.11	50.88	102.87	13.67	2.52	6.85	2.75	4.27	4.7	0.87	1.41	0.27	15.2	0.58	108.18	142.65	224.32	339.68	343.98	5.2	5.2	7.26	6.47	2.82	0.91	2.26	1.78	1.24	0.68	28.53	40.57	68.8	74.19	122.67	0.0227089	0.0235177	0.0243311	0.0251726
10	192.9	#NULL!	46.01	77.04	26.46	44.3	#NULL!	56.97	163.81	58.42	70.55	#NULL!	0.59	23.93	110.93	12.94	#NULL!	0.0158434	29.26	41.6	1.3	#NULL!	72.43	0.27	23.93	25.8	#NULL!	29.26	232.94	244.96	3.06	#NULL!	1.81	5.79	3.02	0.000158145	#NULL!	0.01	9.17	4.27	1.82	#NULL!	0.36	0.86	2.41	22.19	#NULL!	10.92	0.03
11	281.29	425.95	227.16	230.03	216.02	200.32	174.44	151.91	230.03	202.85	62.21	11.56	0.05	0.01	18.61	17.69	0.0306538	0.0438053	0.0563598	0.03	10.3	154.08	269.91	39.58	7.29	68.8	13.3	4.7	4	14.05	5.2	12.24	2.57	0.17	0.51	0.38	0.000180822	0.01	0.01	0.01	1.25	1.61	1.72	1.5	0.42	33.18	2.27	1.51	1.09
12	232.94	49.61	97.83	153.83	129	88.47	49.61	56.26	110.93	109.55	9936	361.72	241.9	78.01	1.1	84.13	0.465334	41.6	0.482391	0.500074	70.55	18.5	39.56	597.15	115.97	174.44	7.05	7.26	2.1	2.22	108.18	26.46	13.67	18.61	19.57	13.67	0.02	19.57	0.0110536	0.0114932	19.57	5.2	4.94	1.07	0.77	3.05	0.25	1.16	0.15
13	405.06	380.38	339.68	197.82	420.63	101.59	60.67	142.65	157.75	124.23	2931	113.76	34.02	29.26	48.38	74.19	41.6	34.02	19.57	37.62	78.01	24.13	43.75	7.08	47.18	36.69	37.62	45.43	49.61	41.08	122.67	16.83	12.24	8.64	16.83	1.92	0.16	0.0119383	0.02	0.02	15.2	11.9	10.01	2.9	6.47	2.27	0.54	0.08	0.46
14	235.89	165.89	248.06	218.75	495.33	79	34.89	42.66	47.78	137.37	288.46	459.33	76.08	0.01	0.25	20.57	2.79	0.517368	0.535797	0.28	41.6	19.2	10.97	9.34	9.95	17.47	22.75	25.8	24.53	22.19	15.8	8.64	6.85	1.48	0.87	1.47	0.22	0.03	0.0124131	0.0128939	6.12	3.24	3.76	4.27	3.62	0.75	0.15	1.56	7.26
15	132.29	132.29	113.76	119.63	39.56	102.87	112.34	70.55	48.99	99.07	420.63	74.19	65.42	125.8	90.72	34.02	1.04	0.08	47.18	39.56	122.67	48.38	67.09	110.93	125.8	39.56	30.77	40.57	54.86	48.38	178.89	178.89	100.32	989.08	119.63	105.49	34.02	2.49	22.75	65.42	7.05	0.93	2.16	1.61	3.29	0.44	0.83	0.27	0.24
16	116.66	153.83	115.2	132.29	202.85	108.18	124.23	87.36	50.24	118.13	78.01	686.86	129	0.13	0.01	50.88	49.61	30.77	0.1	0.04	41.6	52.17	6.67	21.49	9.34	19.57	19.57	22.19	10.01	11.56	100.32	72.34	52.17	24.53	4.27	1.47	1.23	4.27	0.39	0.0133933	3.62	1.99	2.95	1.5	2.7	0.09	0.56	0.41	0.19
17	82.04	155.78	151.91	110.93	185.76	132.29	221.52	254.38	447.93	210.65	14.43	113.76	84.13	241.9	93.03	2.57	12.24	6.12	19.57	16.83	0.58	16.83	6.47	37.62	17.69	295.8	534.14	568.8	318.98	303.34	16.83	153.83	28.53	213.32	54.86	2.74	15.2	5.79	27.82	3.2	4.27	18.14	10.61	25.8	10.61	25.16	23.93	17.69	25.8
18	270.88	370.93	281.29	115.2	357.2	390.07	420.63	669.81	576	798.73	197.82	57.69	49.61	23.93	1.09	13.3	2.57	7.69	1.55	2.14	31.55	8.15	25.16	0.78	8.15	989.08	420.63	235.89	0.68	10.3	76.08	49.61	30.77	1.94	3.62	1.66	0.41	2.65	0.77	0.95	32.35	6.47	4.7	1.44	2.86	34.02	0.00595812	0.0063013	0.00665092
19	192.9	192.9	#NULL!	#NULL!	97.83	232.94	232.94	#NULL!	#NULL!	395	44.86	44.86	#NULL!	#NULL!	14.43	9.72	9.72	#NULL!	#NULL!	1.36	15.2	15.2	#NULL!	#NULL!	0.06	21.64	21.64	#NULL!	#NULL!	0.161057	202.85	202.85	#NULL!	#NULL!	1.64	3.39	3.39	#NULL!	#NULL!	0.08	2.13	2.13	#NULL!	#NULL!	0.93	0.00739464	0.00739464	#NULL!	#NULL!
20	288.46	343.98	93.03	38.1	68.8	251.2	303.34	110.93	153.83	375.63	183.44	260.85	150.01	178.89	68.8	16.83	32.35	25.16	16.83	35.78	19.57	23.93	6.47	10.92	39.56	2.85	1.37	1.45	2.85	3.62	153.83	157.75	197.82	125.8	27.82	1.5091e-06	5.3202e-06	0.66	0.09	0.08	2.86	2.66	1.75	1.92	6.85	0.6	1.79	1.05	0.58
21	155.78	221.52	192.9	108.18	137.37	142.65	130.63	181.15	110.93	59.16	34.89	5836	636.95	81.01	22.31	8.64	105.49	97.83	26.46	1.4	7.69	102.87	56.26	4.94	0.98	2.93	13.3	12.24	3.39	8.15	6.66	9.72	28.53	11.24	0.59	1.70391e-05	23.93	41.6	1.49	2.48414e-05	2.46	13.67	6.85	3.62	1.35	22.19	15.2	5.48	1.64
22	281.29	208.02	159.75	125.8	178.89	155.78	218.75	318.98	163.81	327.11	59.16	48.38	44.86	42.46	49.61	12.94	0.89	1.45	0.6	1.01	9.17	2.91	17.69	5.79	8.15	135.66	35.78	26.46	14.43	29.26	15.2	1.5	2.97	2.03	2.62	4.4412e-05	5.62334e-05	6.94433e-05	8.40583e-05	0.000100234	2.54	1.35	1.41	1.15	1.02	0.22	0.06	0.29	5.4626e-05
23	78.01	284.85	257.59	227.16	#NULL!	218.75	260.85	216.02	244.96	#NULL!	315	267.5	213.32	281.29	#NULL!	8.15	16.41	15.6	20.57	#NULL!	3.39	10.92	5.79	11.56	#NULL!	31.55	46.01	32.35	35.78	#NULL!	3.62	1.9	1.29	4.94	#NULL!	13.67	12.94	0.2	0.57	#NULL!	23.93	34.02	29.26	47.18	#NULL!	1.01	0.51	0.65	0.51
24	49.61	122.67	130.63	#NULL!	#NULL!	161.77	257.59	178.89	#NULL!	#NULL!	74.19	514.37	79	#NULL!	#NULL!	25.16	56.26	1.75	#NULL!	#NULL!	9.17	76.08	3.2	#NULL!	#NULL!	20.06	34.89	23.93	#NULL!	#NULL!	3.62	38.58	1.05	#NULL!	#NULL!	0.000117979	23.93	0.00013721	#NULL!	#NULL!	3.92	5.63	2.31	#NULL!	#NULL!	1.24	12.24	3.62	#NULL!
25	79	288.46	159.75	167.99	200.32	315	101.59	366.3	348.33	352.74	18.61	30.77	18.61	16.83	57.69	0.431711	0.448431	30.77	19.57	14.43	0.09	0.21	18.61	39.56	15.6	6.47	68.8	65.42	129	59.16	0.13	2.76	0.69	0.92	1.33	0.05	0.14	0.18	0.01	0.01	0.71	0.42	6.29	9.44	4.18	0.000235453	0.13	0.14	0.61
26	170.11	146.29	135.66	227.16	#NULL!	157.75	339.68	244.96	395	#NULL!	67.09	6.12	5.79	16.83	#NULL!	4.48	5.2	3.29	6.85	#NULL!	7.26	7.92	4.94	7.92	#NULL!	21.1	2.02	4.7	2.38	#NULL!	1.32	0.21	0.47	2.31	#NULL!	0.00547261	0.00571878	0.00597602	0.0062386	#NULL!	1.24	1.16	1.09	2.5	#NULL!	0.61	0.03	0.13	0.28
27	267.5	170.11	213.32	157.75	#NULL!	174.44	108.18	79.5	63	#NULL!	39.56	27.82	17.69	16.41	#NULL!	35.78	16.41	19.57	21.64	#NULL!	29.26	5.48	13.67	13.67	#NULL!	31.95	42.66	48.38	33.18	#NULL!	2.62	15.2	5.2	2.67	#NULL!	0.0029528	0.0031073	0.00326662	0.00343067	#NULL!	4.82	5.95	2.97	3.08	#NULL!	116.66	122.67	132.29	132.29
28	210.65	122.67	163.81	178.89	405.06	99.07	133.96	174.44	202.85	137.37	11.56	15.6	9.72	7.26	15.8	5.2	4.27	4.27	4.7	2.42	7.26	7.26	2.91	6.85	4.27	18.61	25.16	29.26	10.92	18.14	0.85	1.82	1.12	0.99	1.45	0.00360296	0.0037839	0.00396996	0.004161	0.00436124	1.87	1.37	1.04	1.75	2.26	0.39	0.28	0.72	0.36
29	436.8	465.15	839.93	839.93	590.67	93.03	140.87	205.42	124.23	100.32	188.11	161.77	150.01	254.38	29.26	27.82	62.21	100.32	48.38	0.0809438	1.77	65.42	86.27	41.6	2.31	43.75	30	49.61	49.61	38.58	5.79	12.24	28.53	18.61	0.79	5.2	8.15	53.5	30.77	0.03	7.26	10.3	9.72	5.2	0.78	10.3	2.29	3.39	5.2
30	274.31	172.26	210.65	78.01	#NULL!	54.86	116.66	106.83	57.69	#NULL!	90.72	15.6	43.75	25.16	#NULL!	1.88	1.92	3.92	1.34	#NULL!	4.27	2.45	6.12	6.12	#NULL!	32.76	7.26	11.56	9.17	#NULL!	100.32	6.47	4.48	2.33	#NULL!	0.00770412	0.00803458	0.00837085	0.00871247	#NULL!	0.85	1.9	2.53	2.13	#NULL!	0.07	0.17	0.53	0.75
31	97.83	113.76	100.32	100.32	#NULL!	87.36	41.08	35.33	7.41	#NULL!	59.16	56.26	9.72	4.27	#NULL!	2.2	3.2	1.66	2.2	#NULL!	1.29	3.92	3.62	2.71	#NULL!	0.57	1.06	1.03	0.55	#NULL!	0.65	0.28	0.39	0.35	#NULL!	0.00651271	0.00679886	0.0070905	0.00739464	#NULL!	0.92	1.57	0.81	0.92	#NULL!	0.02	0.04	0.4	0.15
32	115.2	288.46	218.75	257.59	122.67	86.27	74.19	67.09	63	89.59	1040	605.71	142.65	10.92	8.64	25.16	74.19	21.64	10.3	5.48	19.57	26.46	12.24	7.26	2.45	15.6	47.18	15.2	4.27	7.26	25.16	79	22.75	5.2	0.6	0.00456654	0.04	0.0047815	0.00500159	0.0052318	2.26	14.43	4	2.4	1.87	1.68	2.79	0.55	0.61
33	159.75	99.07	174.44	58.42	106.83	63.8	61.43	130.63	95.4	81.01	139.11	68.8	12.24	27.82	122.67	76.08	13.67	2.74	2.89	6.47	76.08	15.2	4.09	10.61	8.64	49.61	27.47	18.61	33.18	62.21	19.57	4.94	0.63	18.61	4.48	0.0090771	0.00944755	0.00982328	0.0102242	0.0106308	41.6	10.92	1.43	1.43	8.15	3.13	0.2	0.3	2.99
34	112.34	352.74	208.02	152.87	431.34	230.03	197.82	108.18	153.83	238.88	197.82	759.55	48.38	30.77	41.6	5.48	9.72	2.3	1.22	1.39	1.7	2.93	0.34	0.11	0.22	93.03	86.27	21.64	1.17	105.49	8.15	7.26	5.79	21.64	21.64	0.55	1.06	0.6	0.22	0.77	7.26	3.24	1.39	0.57	6.85	0.019006	0.0197027	0.0204249	0.0211736
35	80.5	56.26	48.38	20.06	77.04	172.26	104.18	170.11	113.76	93.03	1014	97.83	31.55	12.94	53.5	97.83	48.38	35.78	18.61	0.248578	60.67	21.64	31.55	0.0138427	0.02	63.8	68.8	32.35	35.78	86.27	850.55	37.62	84.13	20.57	0.31	108.18	34.02	56.26	29.26	12.94	28.53	15.6	3.92	0.8	10.92	1.52	0.56	1.13	0.03
36	159.75	260.85	352.74	465.15	540.9	140.87	153.83	155.78	274.31	163.81	53.5	7.69	6.47	8.15	26.46	0.262632	0.276927	0.291417	0.306052	14.43	0.71	0.04	0.02	0.01	0.77	39.56	3.15	0.96	2.26	17.69	59.16	60.67	93.03	35.78	11.56	0.12	0.23	0.000231484	0.03	0.14	1.12	1.19	0.33	0.6	1.61	0.14	0.82	0.04	0.01
37	57.69	108.18	137.37	483.03	#NULL!	170.11	178.89	165.89	307.17	#NULL!	798.73	48.38	63.8	3197	#NULL!	33.18	17.69	36.69	93.03	#NULL!	20.57	2.17	41.6	110.93	#NULL!	50.88	19.57	35.78	52.17	#NULL!	17.69	7.26	1.19	23.33	#NULL!	0.23	0.71	32.35	26.46	#NULL!	1.12	2.04	5.48	5.2	#NULL!	0.15	0.73	0.75	2.75
38	284.85	144.46	540.9	370.93	#NULL!	110.93	85.19	167.99	54.18	#NULL!	41.6	48.38	59.16	62.21	#NULL!	0.321101	0.04	26.46	0.336216	#NULL!	0.05	0.05	15.2	0.018723	#NULL!	67.09	77.04	122.67	12.24	#NULL!	12.94	121.14	0.83	3.29	#NULL!	0.05	0.12	0.6	0.03	#NULL!	0.22	0.08	0.28	0.32	#NULL!	0.06	0.25	0.22	0.000140824
39	53.5	176.65	78.01	79	146.29	146.29	142.65	232.94	227.16	232.94	583.29	183.44	311.06	208.02	405.06	105.49	39.56	110.93	52.17	113.76	110.93	12.94	270.88	476.99	661.44	170.11	54.86	327.11	361.72	380.38	224.32	4.48	49.61	13.67	25.16	59.16	0.00110049	48.38	46.01	72.34	100.32	6.47	176.65	101.59	370.93	34.02	1.64	254.38	370.93
40	202.85	598.14	397.49	453.59	208.02	32.76	69.67	93.03	150.01	58.42	343.98	260.85	213.32	135.66	230.03	10.92	10.01	9.72	6.85	2.51	11.9	7.69	6.47	6.47	3.5	431.34	465.15	343.98	327.11	590.67	2.47	11.56	4.7	0.57	0.31	0.000770863	0.000830901	0.000892932	0.000958635	0.00102814	2.82	4.7	4.09	2.68	2.33	3.06	2.24	1.24	0.36
41	172.26	155.78	74.19	74.19	50.88	218.75	244.96	121.14	113.76	142.65	213.32	260.85	192.9	40.57	78.01	47.18	41.6	35.78	16.83	3.2	35.78	65.42	8.15	2.24	6.47	8.15	9.72	3.08	2.35	2.15	16.2	20.57	5.2	2.38	53.5	0.02	0.05	0.37	0.01	1.05224e-05	2.74	2.7	3.16	1.26	2.24	4.27	0.94	1.2	1.41
42	722.29	613.37	750.06	750.06	628.99	65.42	122.67	115.2	127.39	81.01	41.6	110.93	139.11	116.66	65.42	7.26	97.83	93.03	119.63	52.17	5.2	112.34	97.83	113.76	56.26	17.25	56.26	35.78	74.19	35.78	3.92	81.01	41.6	23.93	12.94	3.39372e-05	25.16	44.86	60.67	25.8	2.54	31.55	17.69	21.64	7.26	48.38	0.32	0.98	1.95
43	352.74	352.74	390.07	140.87	116.66	281.29	281.29	185.76	167.99	142.65	14.43	14.43	10.61	21.64	26.46	9.72	9.72	7.26	13.67	37.62	7.92	7.92	3.5	11.56	21.64	14.81	14.81	30.77	60.67	12.24	18.61	18.61	19.08	30	35.78	0.00160923	0.00160923	0.00170874	0.00181078	0.01	2	2	1.54	2.97	3.29	0.75	0.75	3.39	3.92
44	232.94	224.32	213.32	200.32	116.66	380.38	375.63	436.8	380.38	197.82	872.22	917.21	1014	1014	465.15	695.55	778.89	819.07	750.06	274.31	839.93	883.25	917.21	839.93	397.49	989.08	713.27	872.22	750.06	514.37	62.21	78.01	76.08	70.55	25.16	750.06	686.86	798.73	740.69	327.11	281.29	274.31	299.55	174.44	50.88	380.38	361.72	370.93	311.06
45	108.18	63.8	159.75	39.56	274.31	109.55	93.03	295.8	267.5	205.42	1067	613.37	11.56	37.62	102.87	56.26	37.62	19.57	32.35	70.55	93.03	62.21	43.75	54.86	81.01	50.88	37.62	23.04	34.02	51.52	22.75	30	36.69	29.26	14.81	21.64	8.15	3.2	15.6	37.62	18.61	8.64	9.72	9.17	27.82	3.2	0.99	2.16	8.64
46	695.55	339.68	#NULL!	#NULL!	507.94	139.11	380.38	#NULL!	#NULL!	174.44	34.02	0.31	#NULL!	#NULL!	35.78	15.2	22.75	#NULL!	#NULL!	19.57	74.19	4.74	#NULL!	#NULL!	23.93	11.9	5.2	#NULL!	#NULL!	44.86	57.69	23.93	#NULL!	#NULL!	16.83	0.0138981	0.0144364	#NULL!	#NULL!	0.04	1.2	1.79	#NULL!	#NULL!	2.15	0.07	0.31	#NULL!	#NULL!
47	116.66	52.17	115.2	99.07	257.59	221.52	195.34	295.8	224.32	292.11	142.65	26.46	15.6	18.61	86.27	26.46	0.0687004	23.93	22.19	30	48.38	0.03	33.18	18.61	33.18	42.66	25.16	53.5	59.16	63.8	10.92	0.45	1.57	1.81	6.12	0.62	0.48	0.08	0.07	2	2.49	1.49	2.26	0.53	3.92	1.16	0.07	0.92	2.09
48	81.01	86.27	101.59	104.18	213.32	188.11	197.82	127.39	137.37	235.89	50.88	93.03	23.93	39.56	8.15	21.64	26.46	10.3	20.57	2.08	56.26	29.26	5.79	15.2	4.27	216.02	235.89	248.06	288.46	14.43	15.6	17.69	6.12	11.56	8.64	0.00117557	0.00125452	0.00133744	0.00142441	0.00151551	9.17	7.69	8.15	9.44	1.75	2.35	1.55	1.03	0.33
49	385.19	335.44	#NULL!	#NULL!	#NULL!	213.32	159.75	#NULL!	#NULL!	#NULL!	174.44	40.57	#NULL!	#NULL!	#NULL!	29.26	0.34	#NULL!	#NULL!	#NULL!	22.75	8.15	#NULL!	#NULL!	#NULL!	63.8	38.58	#NULL!	#NULL!	#NULL!	38.58	53.5	#NULL!	#NULL!	#NULL!	0.11	0.03	#NULL!	#NULL!	#NULL!	1.77	0.6	#NULL!	#NULL!	#NULL!	3.39	1.76	#NULL!	#NULL!
50	119.63	248.06	288.46	157.75	713.27	63.8	56.26	84.13	56.26	165.89	153.83	93.03	561.69	21.64	150.01	20.57	41.6	25.16	0.06	116.66	1.35	19.57	19.57	0.95	18.61	88.47	100.32	95.4	60.67	86.27	13.67	0.47	12.24	0.37	0.45	0.36	0.95	0.21	0.06	0.66	6.85	15.6	12.94	3.62	3.39	7.26	5.79	11.56	5.2
51	410.19	495.33	343.98	307.17	#NULL!	70.55	155.78	93.03	69.67	#NULL!	905.74	501.59	82.04	29.26	#NULL!	74.19	79	35.78	0.28	#NULL!	44.86	53.5	3.2	0.18	#NULL!	37.62	62.21	49.61	57.69	#NULL!	27.13	16.83	1.55	5.2	#NULL!	1.34	11.56	0.28	0.3	#NULL!	4.48	8.15	0.9	0.53	#NULL!	1.64	2.4	0.52	0.05
52	489.14	108.18	#NULL!	#NULL!	#NULL!	471.03	839.93	#NULL!	#NULL!	#NULL!	50.88	43.75	#NULL!	#NULL!	#NULL!	29.26	24.53	#NULL!	#NULL!	#NULL!	44.86	53.5	#NULL!	#NULL!	#NULL!	19.57	25.8	#NULL!	#NULL!	#NULL!	1.15	0.83	#NULL!	#NULL!	#NULL!	0.11	0.13	#NULL!	#NULL!	#NULL!	0.54	1.93	#NULL!	#NULL!	#NULL!	0.37	2.57	#NULL!	#NULL!
53	636.95	495.33	335.44	527.47	385.19	459.33	292.11	235.89	295.8	238.88	495.33	495.33	352.74	501.59	260.85	759.55	605.71	471.03	625.05	501.59	917.21	722.29	613.37	713.27	625.05	241.9	241.9	174.44	254.38	170.11	19.08	11.56	11.56	3.39	13.67	1094	731.43	621.13	750.06	605.71	74.19	79	56.26	86.27	21.64	2.24	0.73	0.49	0.28
54	113.76	129	366.3	331.25	208.02	109.55	129	129	115.2	172.26	32.35	46.01	35.78	49.61	30.77	0.6	44.86	19.57	25.16	0.117655	0.15	14.43	10.3	8.15	0.03	27.13	50.88	34.02	54.86	26.46	0.17	0.88	0.52	1.03	1.81	0.23	21.64	0.4	19.57	0.23	3.15	25.8	10.3	12.94	1.49	0.34	1.33	1.68	0.49
55	27.13	161.77	163.81	75.13	190.49	59.16	20.57	23.93	13.67	28.53	501.59	41.6	54.86	5.2	0.81	0.130029	0.142559	0.155206	0.168133	0.181047	0.07	0.00409495	0.02	0.02	0.00902281	6.85	11.24	15.8	2.14	6.12	2.99	0.59	0.81	0.19	0.35	0.07	0.02	0.11	0.01	0.01	0.36	0.34	0.56	0.15	0.21	0.01	0.01	0.1	0.05
56	274.31	167.99	205.42	244.96	534.14	284.85	159.75	218.75	288.46	442.33	37.62	135.66	21.64	2.29	9.17	0.6	15.6	0.194174	0.28	0.20763	0.71	0.04	0.71	0.11	1.35	8.64	17.25	2.85	1.11	6.47	4.7	1.09	0.11	8.15	0.44	0.01	0.07	0.05	0.000205308	0.02	0.14	1.12	0.31	0.38	0.43	0.05	0.1	0.1	0.03
57	105.49	118.13	115.2	213.32	218.75	202.85	148.14	195.34	395	348.33	52.17	60.67	9.72	12.24	11.56	25.16	0.01	15.2	22.19	21.64	0.27	0.29	1.45	20.57	23.93	5.79	2.14	2.8	7.69	14.43	10.3	12.94	2.05	1.77	1.07	0.07	0.03	0.02	0.05	0.08	0.17	0.3	0.54	0.9	0.34	0.6	0.05	0.05	0.22
58	30.77	84.13	#NULL!	#NULL!	#NULL!	68.8	150.01	#NULL!	#NULL!	#NULL!	22.75	21.64	#NULL!	#NULL!	#NULL!	0.221131	0.234805	#NULL!	#NULL!	#NULL!	0.57	0.01	#NULL!	#NULL!	#NULL!	70.55	68.8	#NULL!	#NULL!	#NULL!	0.61	0.74	#NULL!	#NULL!	#NULL!	1.27	0.27	#NULL!	#NULL!	#NULL!	0.5	0.16	#NULL!	#NULL!	#NULL!	0.08	0.26	#NULL!	#NULL!
59	248.06	352.74	431.34	#NULL!	#NULL!	151.91	254.38	144.46	#NULL!	#NULL!	277.78	788.75	303.34	#NULL!	#NULL!	22.75	48.38	13.67	#NULL!	#NULL!	7.26	4.7	6.29	#NULL!	#NULL!	118.13	568.8	74.19	#NULL!	#NULL!	3.01	1.58	1.94	#NULL!	#NULL!	0.0025263	0.0026638	0.00280599	#NULL!	#NULL!	9.72	14.05	4.82	#NULL!	#NULL!	0.03	0.68	0.24	#NULL!
60	95.4	122.67	284.85	230.03	244.96	122.67	202.85	210.65	224.32	178.89	79	178.89	119.63	30.77	41.6	5.79	2.35	6.12	4.94	3.92	0.02	0.64	2.05	0.64	1.87	74.19	116.66	170.11	174.44	221.52	16.83	34.02	74.19	57.69	10.3	1.66	0.08	1.78	0.91	1.06	1.44	3.92	5.48	2.6	2.73	0.00308563	0.00332928	0.00358499	0.00384493
61	90.72	95.4	72.34	54.18	16.41	576	540.9	370.93	453.59	183.44	18.61	11.56	7.26	7.92	3.76	15.2	7.69	6.85	10.3	3.62	11.56	2.58	8.15	12.24	3.29	4.7	15.2	12.94	19.08	4.7	6.47	11.56	6.12	12.94	4.27	0.00191891	0.00202943	0.00214632	0.00226768	0.0023935	3.05	3.12	3.29	2.4	2.46	0.01	0.11	0.34	0.16
62	125.8	133.96	148.14	85.19	23.93	76.08	110.93	122.67	69.67	121.14	157.75	274.31	53.5	9.17	14.43	1.72	4.48	1.19	1.39	1.42	0.06	11.56	0.71	0.78	0.34	0.27	11.56	102.87	10.3	29.26	0.31	14.43	0.47	2.41	0.76	0.55	1.55	0.25	0.13	0.02	0.96	2.86	1.97	0.77	1.07	0.0128682	0.0134201	0.0139678	0.0145524
63	200.32	30	139.11	122.67	124.23	167.99	195.34	185.76	157.75	235.89	146.29	281.29	254.38	62.21	116.66	6.85	8.64	9.17	2.57	2.66	0.64	10.3	29.26	0.87	2.45	0.03	139.11	142.65	32.35	3.62	59.16	25.8	68.8	41.6	76.08	1.44	15.6	4.27	2.74	0.8	1.35	4.48	3.29	2.42	2.67	0.00112384	0.00128371	0.00145028	0.0016254
64	95.4	56.97	48.99	56.26	110.93	244.96	465.15	1179	731.43	507.94	267.5	93.03	48.38	68.8	54.86	3.62	5.48	5.79	5.2	3.15	21.64	0.42	34.02	18.61	19.57	8.15	4.27	97.83	146.29	159.75	32.35	19.57	34.02	21.64	8.15	3.39	1.24	4.27	1.44	0.29	3.92	2.79	10.3	2.48	0.71	0.0041196	0.00440066	0.00469151	0.00499159
65	210.65	181.15	274.31	#NULL!	#NULL!	155.78	132.29	183.44	#NULL!	#NULL!	295.8	153.83	390.07	#NULL!	#NULL!	46.01	48.38	113.76	#NULL!	#NULL!	21.64	15.2	97.83	#NULL!	#NULL!	52.17	94.21	95.4	#NULL!	#NULL!	16.83	4.7	14.05	#NULL!	#NULL!	15.2	1.05	37.62	#NULL!	#NULL!	4.59	8.9	12.24	#NULL!	#NULL!	0.97	1.51	8.64	#NULL!
66	254.38	254.38	251.2	453.59	839.93	105.49	105.49	94.21	101.59	139.11	420.63	420.63	385.19	208.02	188.11	65.42	65.42	72.34	39.56	19.57	30.77	30.77	15.6	13.67	8.9	352.74	352.74	335.44	311.06	260.85	23.93	23.93	18.61	7.69	12.24	0.000561443	0.000561443	0.000609422	0.000660839	0.000714448	57.69	57.69	65.42	54.86	29.26	13.67	13.67	15.2	5.79
67	483.03	507.94	410.19	#NULL!	#NULL!	76.08	343.98	237.38	#NULL!	#NULL!	84.13	174.44	50.88	#NULL!	#NULL!	0.0931076	14.43	0.105294	#NULL!	#NULL!	19.57	23.93	0.15	#NULL!	#NULL!	32.76	54.86	23.93	#NULL!	#NULL!	5.79	12.24	57.69	#NULL!	#NULL!	0.13	0.06	0.2	#NULL!	#NULL!	1.87	6.85	1.46	#NULL!	#NULL!	0.34	0.52	0.1	#NULL!
68	54.18	195.34	224.32	104.18	34.02	190.49	176.65	213.32	213.32	150.01	105.49	1479	976.72	70.55	135.66	25.16	90.72	122.67	29.26	41.6	35.78	82.04	102.87	16.41	43.75	14.43	24.53	42.66	3.5	44.86	7.69	30.77	110.93	60.67	14.43	0.71	34.02	100.32	34.89	23.93	3.62	4.7	9.72	1.32	18.14	0.68	4.7	8.64	0.68
69	167.99	82.04	352.74	281.29	489.14	167.99	63	79	78.01	119.63	361.72	248.06	125.8	76.08	74.19	17.69	25.16	17.69	9.72	6.12	19.57	7.69	43.75	11.56	13.67	230.03	165.89	235.89	218.75	235.89	4.94	3.76	8.64	5.2	0.5	0.000259696	0.000289603	0.000321987	0.000356206	0.00039249	14.81	18.14	88.47	100.32	70.55	2.3	0.39	1.6	0.49
70	303.34	352.74	260.85	230.03	#NULL!	165.89	135.66	122.67	116.66	#NULL!	90.72	50.88	34.89	90.72	#NULL!	37.62	27.82	25.8	27.82	#NULL!	25.16	26.46	38.58	14.43	#NULL!	63.8	68.8	40.57	43.75	#NULL!	9.17	21.64	17.69	8.15	#NULL!	0.25	0.33	0.21	0.03	#NULL!	2.66	5.79	2.83	1.64	#NULL!	1.16	0.56	1.52	0.47
71	241.9	241.9	183.44	176.65	#NULL!	90.72	81.01	48.38	67.94	#NULL!	68.8	93.03	68.8	1636	#NULL!	10.92	20.57	9.17	23.93	#NULL!	6.47	8.64	4.7	6.12	#NULL!	65.42	157.75	248.06	132.29	#NULL!	0.82	1.57	0.52	8.64	#NULL!	0.000431173	0.000472251	0.000515692	0.01	#NULL!	1.97	8.64	4.48	6.12	#NULL!	0.25	5.2	0.59	0.8
72	540.9	284.85	628.99	277.78	113.76	50.88	48.38	87.36	72.34	311.06	59.16	29.26	25.8	26.46	15.2	0.35134	0.367144	0.382893	0.398918	0.415198	0.01	0.0237304	0.0288686	0.0341498	0.39	3.92	16.83	30.77	10.92	5.79	6.47	0.32	0.76	0.42	0.83	0.02	0.01	0.01	0.01	0.64	0.14	0.3	0.41	0.18	0.57	0.04	0.03	0.01	0.02
[truncated: 170 more columns]

## Sheet: coding
randomisation
Permissive underfeeding --1
Standard feeding----0
Admission diagnosis
Medical--1
Surgical ---2
Post-operative trauma--- 3
Feeding formula
Disease non specific			Disease specific
Osmolite----D			Glucerna---H
Jevity----C			Nepro---R
Promote----S			Pulmocare---G
Ensure plus---B			Suplena---J
Ensure---A			Oxepa----T
Jevity(1.2)---Q			Nutrihep---I
Resourse---E			Novasourse renal---L
Resourse plus--F			Peptamen1.0---M
			Peptamen 1.2----O
Sex
Male---1
Female---2

## Sheet: Sheet1
70.2423	70
43.6249	44
64.9829	65
18.5572	19
74.3573	74
68.5202	69
25.5989	26
55.1595	55
44.6735	45
70.6475	71
73.0787	73
24.1916	24
75.5537	76
30.2012	30
45.4757	45
69.6893	70
23.7399	24
27.9562	28
73.3224	73
62.809	63
18.1246	18
53.1472	53
77.117	77
50.1355	50
67.5154	68
78.8638	79
16.5777	17
80.8652	81
18.2615	18
76.5421	77
45.6263	46
25.6071	26
27.1677	27
20.679	21
75.6961	76
64.5695	65
73.7851	74
24.3806	24
30.7488	31
53.514	54
36.6324	37
27.9179	28
47.7591	48
63.165	63
20.2081	20
72.0438	72
71.7207	72
50.538	51
48.0219	48
20.4545	20
35.2799	35
78.5544	79
64.7201	65
64.0082	64
20.3313	20
50.4559	50
56.1205	56
70.8364	71
73.0732	73
60.553	61
75.9014	76
27.4935	27
70.0068	70
72.2628	72
21.5195	22
25.4648	25
75.6359	76
26.9158	27
30.4531	30
21.2704	21
36.0356	36
35.9808	36
